# Supplementary material for: Novel Oral Anticoagulants Versus Antiplatelet Therapy in Post-TAVR Patients: A Single-Center Retrospective Study
Source: J Clin Med. 2025 Jul 2;14(13):4690. doi: 10.3390/jcm14134690 (PMC12250888; doi:10.3390/jcm14134690)
Supplement: Supplementary file 1 [file jcm-14-04690-s001.zip]

Archive with 1 entries (1 files):
- jcm-3705282-supplementary.pdf
